# Supplementary material for: Evaluation of Antibiotic-Based Selection Methods for Camelina sativa Stable Transformants
Source: Cells. 2022 Mar 22;11(7):1068. doi: 10.3390/cells11071068 (PMC8997383; doi:10.3390/cells11071068)
Supplement: Supplementary file 1 [file cells-11-01068-s001.zip]

Archive with 1 entries (1 files):
- cells-1511302-supplementary.pdf
